# Supplementary material for: Precious-Metal-Decorated Chromium(IV) Oxide Nanowires as Efficient Catalysts for 2,4-Toluenediamine Synthesis
Source: Int J Mol Sci. 2021 May 31;22(11):5945. doi: 10.3390/ijms22115945 (PMC8198398; doi:10.3390/ijms22115945)
Supplement: Supplementary file 1 [file ijms-22-05945-s001.zip]

Archive with 1 entries (1 files):
- ijms-1223084-supplementary.pdf
